# Supplementary material for: Estimating Risk for Death from Coronavirus Disease, China, January–February 2020
Source: Emerg Infect Dis. 2020 Jun;26(6):1251–6. doi: 10.3201/eid2606.200233 (PMC7258458; doi:10.3201/eid2606.200233)
Supplement: Appendix 2 — Additional datasheets on cases and deaths attributable to COVID-19, China, January–February 2020. [file 20-0233-Techapp-s2.xlsx]

## Sheet: Appendix 2 case data
Article DOI: https://doi.org/10.3201/eid2606.200233
Estimating Risk for Death from 2019 Novel Coronavirus Disease, China, January–February 2020
Wuhan	Date	t	t	onset	death	Cumulative cases	Cumulative death		Hubei (-Wuhan)	Date	t	t2	inc_case	inc_death	cum_case	cum_death		China (-Hubei)	Date	t	t2	inc_case	inc_death	cum_case	cum_death
	2019-12-01	1		1	0	1	0			2019-12-01	1		0	0	0	0			2019-12-01	1		0	0	0	0
	2019-12-02	2		0	0	1	0			2019-12-02	2		0	0	0	0			2019-12-02	2		0	0	0	0
	2019-12-03	3		0	0	1	0			2019-12-03	3		0	0	0	0			2019-12-03	3		0	0	0	0
	2019-12-04	4		0	0	1	0			2019-12-04	4		0	0	0	0			2019-12-04	4		0	0	0	0
	2019-12-05	5		0	0	1	0			2019-12-05	5		0	0	0	0			2019-12-05	5		0	0	0	0
	2019-12-06	6		0	0	1	0			2019-12-06	6		0	0	0	0			2019-12-06	6		0	0	0	0
	2019-12-07	7		0	0	1	0			2019-12-07	7		0	0	0	0			2019-12-07	7		0	0	0	0
	2019-12-08	8		0	0	1	0			2019-12-08	8		0	0	0	0			2019-12-08	8		0	0	0	0
	2019-12-09	9		0	0	1	0			2019-12-09	9		0	0	0	0			2019-12-09	9		0	0	0	0
	2019-12-10	10		3	0	4	0			2019-12-10	10		0	0	0	0			2019-12-10	10		0	0	0	0
	2019-12-11	11		0	0	4	0			2019-12-11	11		0	0	0	0			2019-12-11	11		0	0	0	0
	2019-12-12	12		0	0	4	0			2019-12-12	12		0	0	0	0			2019-12-12	12		0	0	0	0
	2019-12-13	13		0	0	4	0			2019-12-13	13		0	0	0	0			2019-12-13	13		0	0	0	0
	2019-12-14	14		0	0	4	0			2019-12-14	14		0	0	0	0			2019-12-14	14		0	0	0	0
	2019-12-15	15		2	0	6	0			2019-12-15	15		0	0	0	0			2019-12-15	15		0	0	0	0
	2019-12-16	16		0	0	6	0			2019-12-16	16		0	0	0	0			2019-12-16	16		0	0	0	0
	2019-12-17	17		1	0	7	0			2019-12-17	17		0	0	0	0			2019-12-17	17		0	0	0	0
	2019-12-18	18		1	0	8	0			2019-12-18	18		0	0	0	0			2019-12-18	18		0	0	0	0
	2019-12-19	19		1	0	9	0			2019-12-19	19		0	0	0	0			2019-12-19	19		0	0	0	0
	2019-12-20	20		5	0	14	0			2019-12-20	20		0	0	0	0			2019-12-20	20		0	0	0	0
	2019-12-21	21		4	0	18	0			2019-12-21	21		0	0	0	0			2019-12-21	21		0	0	0	0
	2019-12-22	22		3	0	21	0			2019-12-22	22		0	0	0	0			2019-12-22	22		0	0	0	0
	2019-12-23	23		8	0	29	0			2019-12-23	23		0	0	0	0			2019-12-23	23		0	0	0	0
	2019-12-24	24		1	0	30	0			2019-12-24	24		0	0	0	0			2019-12-24	24		0	0	0	0
	2019-12-25	25		3	0	33	0			2019-12-25	25		0	0	0	0			2019-12-25	25		0	0	0	0
	2019-12-26	26		2	0	35	0			2019-12-26	26		0	0	0	0			2019-12-26	26		0	0	0	0
	2019-12-27	27		2	0	37	0			2019-12-27	27		0	0	0	0			2019-12-27	27		0	0	0	0
	2019-12-28	28		0	0	37	0			2019-12-28	28		0	0	0	0			2019-12-28	28		0	0	0	0
	2019-12-29	29		0	0	37	0			2019-12-29	29		0	0	0	0			2019-12-29	29		0	0	0	0
	2019-12-30	30		0	0	37	0			2019-12-30	30		0	0	0	0			2019-12-30	30		0	0	0	0
	2019-12-31	31		3	0	40	0			2019-12-31	31		0	0	0	0			2019-12-31	31		0	0	0	0
	2020-01-01	32	1	1	0	41	0			2020-01-01	32		0	0	0	0			2020-01-01	32		0	0	0	0
	2020-01-02	33	2	0	0	41	0			2020-01-02	33		0	0	0	0			2020-01-02	33		0	0	0	0
	2020-01-03	34	3	0	0	41	0			2020-01-03	34		0	0	0	0			2020-01-03	34		0	0	0	0
	2020-01-04	35	4	0	0	41	0			2020-01-04	35		0	0	0	0			2020-01-04	35		0	0	0	0
	2020-01-05	36	5	0	0	41	0			2020-01-05	36		0	0	0	0			2020-01-05	36		0	0	0	0
	2020-01-06	37	6	0	0	41	0			2020-01-06	37		0	0	0	0			2020-01-06	37		0	0	0	0
	2020-01-07	38	7	0	0	41	0			2020-01-07	38		0	0	0	0			2020-01-07	38		0	0	0	0
	2020-01-08	39	8	0	0	41	0			2020-01-08	39		0	0	0	0			2020-01-08	39		0	0	0	0
	2020-01-09	40	9	0	0	41	0			2020-01-09	40		0	0	0	0			2020-01-09	40		0	0	0	0
	2020-01-10	41	10	0	0	41	0			2020-01-10	41		0	0	0	0			2020-01-10	41		0	0	0	0
	2020-01-11	42	11	0	1	41	1			2020-01-11	42		0	0	0	0			2020-01-11	42		0	0	0	0
	2020-01-12	43	12	0	0	41	1			2020-01-12	43		0	0	0	0			2020-01-12	43		0	0	0	0
	2020-01-13	44	13	0	0	41	1			2020-01-13	44		0	0	0	0			2020-01-13	44		0	0	0	0
	2020-01-14	45	14	0	0	41	1			2020-01-14	45		0	0	0	0			2020-01-14	45		0	0	0	0
	2020-01-15	46	15	0	1	41	2			2020-01-15	46		0	0	0	0			2020-01-15	46		0	0	0	0
	2020-01-16	47	16	4	0	45	2			2020-01-16	47		0	0	0	0			2020-01-16	47		0	0	0	0
	2020-01-17	48	17	17	0	62	2			2020-01-17	48		0	0	0	0			2020-01-17	48		0	0	0	0
	2020-01-18	49	18	59	1	121	3			2020-01-18	49		0	0	0	0			2020-01-18	49		0	0	0	0
	2020-01-19	50	19	77	1	198	4			2020-01-19	50		0	0	0	0			2020-01-19	50		0	0	0	0
	2020-01-20	51	20	60	2	258	6			2020-01-20	51		12	0	12	0			2020-01-20	51		5	0	5	0
	2020-01-21	52	21	105	3	363	9			2020-01-21	52		0	0	12	0			2020-01-21	52		44	0	49	0
	2020-01-22	53	22	62	8	425	17			2020-01-22	53		7	0	19	0			2020-01-22	53		62	0	111	0
	2020-01-23	54	23	70	6	495	23			2020-01-23	54	1	35	1	54	1			2020-01-23	54	1	154	1	306	5
	2020-01-24	55	24	77	15	572	38			2020-01-24	55	2	103	0	157	1			2020-01-24	55	2	264	1	570	6
	2020-01-25	56	25	46	7	618	45			2020-01-25	56	3	277	6	434	7			2020-01-25	56	3	365	2	935	8
	2020-01-26	57	26	80	18	698	63			2020-01-26	57	4	291	6	725	13			2020-01-26	57	4	398	0	1333	8
	2020-01-27	58	27	892	22	1590	85			2020-01-27	58	5	399	2	1124	15			2020-01-27	58	5	480	2	1813	10
	2020-01-28	59	28	315	19	1905	104			2020-01-28	59	6	525	6	1649	21			2020-01-28	59	6	619	1	2432	11
	2020-01-29	60	29	356	25	2261	129			2020-01-29	60	7	676	12	2325	33			2020-01-29	60	7	705	1	3137	12
	2020-01-30	61	30	378	30	2639	159			2020-01-30	61	8	842	12	3167	45			2020-01-30	61	8	762	1	3899	13
	2020-01-31	62	31	576	33	3215	192			2020-01-31	62	9	771	12	3938	57			2020-01-31	62	9	755	1	4654	14
	2020-02-01	63	32	894	32	4109	224			2020-02-01	63	10	1027	13	4965	70			2020-02-01	63	10	669	0	5323	14
	2020-02-02	64	33	1033	41	5142	265			2020-02-02	64	11	1070	15	6035	85			2020-02-02	64	11	726	1	6049	15
	2020-02-03	65	34	1242	48	6384	313			2020-02-03	65	12	1103	16	7138	101			2020-02-03	65	12	890	0	6939	15
	2020-02-04	66	35	1967	49	8351	362			2020-02-04	66	13	1189	16	8327	117			2020-02-04	66	13	731	0	7670	15
	2020-02-05	67	36	1766	52	10117	414			2020-02-05	67	14	1221	18	9548	135			2020-02-05	67	14	707	3	8377	18
	2020-02-06	68	37	1501	64	11618	478			2020-02-06	68	15	946	5	10494	140			2020-02-06	68	15	696	4	9073	22
	2020-02-07	69	28	1985	67	13603	545			2020-02-07	69	16	856	14	11350	154			2020-02-07	69	16	558	5	9631	27
	2020-02-08	70	29	1379	63	14982	608			2020-02-08	70	17	768	18	12118	172			2020-02-08	70	17	509	8	10140	35
	2020-02-09	71	30	1921	73	16903	681			2020-02-09	71	18	697	18	12815	190			2020-02-09	71	18	444	6	10584	41
	2020-02-10	72	31	1552	67	18455	748			2020-02-10	72	19	545	36	13360	226			2020-02-10	72	19	381	5	10965	46
	2020-02-11	73	32	1104	72	19559	820			2020-02-11	73	20	534	22	13894	248			2020-02-11	73	20	377	3	11342	49

## Sheet: Appendix 2 death data
Article DOI: https://doi.org/10.3201/eid2606.200233
Estimating Risk for Death from 2019 Novel Coronavirus Disease, China, January–February 2020
No_1	No_2	date_report	Region	Name	Age	Sex	date_onset	date_admission	date_ICU	date_death	underlyingdisease	Duration	Duration	Detail	Comment	Resource
1	1	2020-01-23	Wuhan	曾XX	64	Male	2019-12-20	2019-12-27	2019-12-31	2020-01-09	1	21	14	肝硬変と粘液腫		ChinaGov
2	2	2020-01-23	Wuhan	熊XX	69	Male	2019-12-29	2020-01-02	2020-01-03	2020-01-15	NA	18	14			ChinaGov
3	3	2020-01-23	Wuhan	王XX	89	Male	2020-01-05	2020-01-08	2020-01-13	2020-01-18	1	14	11	高血圧、脳梗塞、脳軟化		ChinaGov
4	4	2020-01-23	Wuhan	陈X	89	Male	2020-01-13	NA		2020-01-19	1	7	#VALUE!	高血圧、糖尿病、冠状動脈性心臓病、頻繁な心室性期外収縮、および冠状動脈ステント留置		ChinaGov
5	5	2020-01-23	Wuhan	李XX	66	Male	2020-01-11	2020-01-16		2020-01-20	1	10	5	COPD、高血圧、2型糖尿病、慢性腎不全、2007年に上行大動脈人工大動脈置換、2017年に腹部大動脈ステント留置、胆嚢摘出術、多臓器損傷		ChinaGov
6	6	2020-01-23	Wuhan	王XX	75	Male	2020-01-07	2020-01-11	2020-01-15	2020-01-20	1	14	10	高血圧と股関節形成術		ChinaGov
7	7	2020-01-23	Wuhan	殷XX	48	Female	2019-12-10	2019-12-27	2020-01-20	2020-01-20	1	42	25	糖尿病および脳梗塞		ChinaGov
8	8	2020-01-23	Wuhan	刘XX	82	Male	2020-01-10	2020-01-14		2020-01-21	NA	12	8			ChinaGov
9	9	2020-01-23	Wuhan	罗XX	66	Male	2019-12-22	2020-01-02	2020-01-12	2020-01-21	NA	31	20			ChinaGov
10	10	2020-01-23	Wuhan	张XX	81	Male	2020-01-16	2020-01-18		2020-01-22	NA	7	5			ChinaGov
11	11	2020-01-23	Wuhan	张XX	82	Female	2020-01-03	NA		2020-01-22	1	20	#VALUE!	パーキンソン病		ChinaGov
12	12	2020-01-23	Wuhan	周XX	65	Male	2020-01-09	2020-01-11		2020-01-21	NA	13	11			ChinaGov
13	13	2020-01-23	Wuhan	胡XX	80	Female	2020-01-11	2020-01-18		2020-01-22	1	12	5	パーキンソン病		ChinaGov
14	14	2020-01-23	Wuhan	雷XX	53	Male	NA	2020-01-13		2020-01-21	NA	#VALUE!	9		onset: 1月初旬	ChinaGov
15	15	2020-01-23	Wuhan	王XX	86	Male	2020-01-03	2020-01-09		2020-01-21	1	19	13	糖尿病性高血圧、結腸癌		ChinaGov
16	16	2020-01-23	Wuhan	袁XX	70	Female	NA	NA		2020-01-21	NA	#VALUE!	#VALUE!			ChinaGov
17	17	2020-01-23	Wuhan	詹XX	84	Male	2020-01-07	2020-01-09	2020-01-18	2020-01-22	1	16	14	慢性気管支炎、不安定狭心症、冠動脈ステント、高血圧、胃腸出血、腎不全、高脂血症、高尿酸血症、ラクナ脳梗塞		ChinaGov
18	1	2020-01-21	Wuhan	陈X	89	Male	2020-01-13	2020-01-18		2020-01-19	1	7	2	高血圧、糖尿病、冠状動脈性心臓病、		Wuhan city
19	1	2020-01-21	Wuhan	李XX	66	Male	2020-01-11	2020-01-16		2020-01-20	1	10	5	COPD、高血圧、2型糖尿病、慢性腎不全、2007年に上行大動脈人工大動脈置換、2017年に腹部大動脈ステント留置、胆嚢摘出術、多臓器損傷		Wuhan city
20	2	2020-01-21	Wuhan	殷XX	48	Female	2019-12-10	NA		2020-01-20	1	42	#VALUE!	糖尿病および脳梗塞		Wuhan city
21	1	2020-01-23	Hubei	袁某	70	Female	NA	2020-01-13		2020-01-21	NA	#VALUE!	9			Hubei province
22	2	2020-01-23	Hubei	雷某	53	Male	2020-01-10	2020-01-20		2020-01-21	NA	12	2			Hubei province
23	3	2020-01-23	Hubei	王某	86	Male	NA	2020-01-09		2020-01-21	1	#VALUE!	13	結腸癌手術を受け、糖尿病と高血圧		Hubei province
24	4	2020-01-23	Hubei	周某	65	Male	NA	2020-01-11		2020-01-21	NA	#VALUE!	11			Hubei province
25	5	2020-01-23	Hubei	詹某	84	Male	2020-01-07	2020-01-10	2020-01-18	2020-01-22	1	16	13	冠状動脈性心臓病、高血圧、腎不全、高尿酸血症、ラクナ梗塞、高脂血症		Hubei province
26	6	2020-01-23	Hubei	张某	81	Male	NA	2020-01-18		2020-01-22	NA	#VALUE!	5			Hubei province
27	7	2020-01-23	Hubei	胡某	80	Female	2020-01-11	2020-01-18		2020-01-22	1	12	5			Hubei province
28	8	2020-01-23	Hubei	张某	82	Female	2020-01-12	NA		2020-01-22		11	#VALUE!	パーキンソン病		Hubei province
29	1	2020-01-24	Hubei	赵某某	85	Female	2019-11-26	NA		2020-01-21	1	57	#VALUE!	起立性低血圧、甲状腺機能低下症、全身性変形性関節症、大腿骨頭の虚血性壊死		Hubei province
30	2	2020-01-24	Hubei	殷某某	69	Female	2020-01-14	2020-01-14		2020-01-22	0	9	9	2020年1月14日に「発熱、咳、筋肉痛」で武漢連合医科大学病院に入院		Hubei province
31	3	2020-01-24	Hubei	李某	36	Male	2020-01-07	2020-01-09		2020-01-23	NA	17	15			Hubei province
32	4	2020-01-24	Hubei	张某某	73	Male	2019-12-30	2020-01-05		2020-01-22	NA	24	18			Hubei province
33	5	2020-01-24	Hubei	邵某某	70	Female	2020-01-18	2020-01-20		2020-01-23	1	6	4	統合失調症		Hubei province
34	6	2020-01-24	Hubei	刘某某	81	Male	2020-01-10	2020-01-13		2020-01-21	1	12	9	冠状動脈性心臓病、高血圧、糖尿病、結核		Hubei province
35	7	2020-01-24	Hubei	张某某	65	Female	2020-01-13	2020-01-13		2020-01-23		11	11			Hubei province
36	1	2020-01-25	Hubei	陈某某	70	Male	2020-01-16	2020-01-19		2020-01-23	NA	8	5			Hubei province
37	2	2020-01-25	Hubei	程某某	76	Female	2020-01-18	NA		2020-01-24	1	7	#VALUE!	高血圧と糖尿病		Hubei province
38	3	2020-01-25	Hubei	邓某某	72	Male	2020-01-12	2020-01-18		2020-01-23	1	12	6	慢性気管支炎		Hubei province
39	4	2020-01-25	Hubei	洪某	79	Male	2020-01-12	2020-01-17		2020-01-24	1	13	8	糖尿病と高血圧		Hubei province
40	5	2020-01-25	Hubei	乐某某	55	Male	2020-01-09	2020-01-19		2020-01-24	NA	16	6			Hubei province
41	6	2020-01-25	Hubei	李某某	87	Male	2020-01-13	2020-01-19		2020-01-23	1	11	5	糖尿病		Hubei province
42	7	2020-01-25	Hubei	刘某某	66	Female	2020-01-10	2020-01-19		2020-01-21	1	12	3	高血圧		Hubei province
43	8	2020-01-25	Hubei	刘某某	58	Male	2020-01-04	2020-01-18		2020-01-24	1	21	7	高血圧		Hubei province
44	9	2020-01-25	Hubei	刘某某	66	Male	2020-01-11	NA		2020-01-21	NA	11	#VALUE!			Hubei province
45	10	2020-01-25	Hubei	骆某某	78	Male	2020-01-14	2020-01-23		2020-01-24	1	11	2	冠状動脈性心臓病		Hubei province
46	11	2020-01-25	Hubei	宋某某	65	Male	2020-01-13	2020-01-16		2020-01-24		12	9	糖尿病と冠状動脈性心臓病		Hubei province
47	12	2020-01-25	Hubei	吴某某	67	Male	2020-01-11	2020-01-15		2020-01-24		14	10	慢性気管支炎		Hubei province
48	13	2020-01-25	Hubei	杨某某	58	Male	2019-12-24	2020-01-01		2020-01-23		31	23			Hubei province
49	14	2020-01-25	Hubei	张某某	67	Female	2020-01-06	2020-01-12		2020-01-23	1	18	12	糖尿病と高血圧		Hubei province
50	15	2020-01-25	Hubei	周某某	82	Female	2020-01-11	2020-01-17	2020-01-23	2020-01-23		13	7			Hubei province
		2020-01-27	Beijing		50	Male	2020-01-15	NA		2020-01-22	NA	8	#VALUE!			Beijin city
																Local Health Comission	http://wsjkw.hlj.gov.cn/index.php/Home/Zwgk/all/typeid/42
																Local Health Comission
																Local Health Comission	http://wst.hainan.gov.cn/swjw/rdzt/yqfk/
																Local Health Comission	http://www.hnwsjsw.gov.cn/channels/854.shtml
